# Supplementary material for: Plant-Based Diets and Ovarian Cancer Risk
Source: Nutrients. 2026 Feb 5;18(3):536. doi: 10.3390/nu18030536 (PMC12899281; doi:10.3390/nu18030536)
Supplement: Supplementary file 1 [file nutrients-18-00536-s001.zip]

Archive with 1 entries (1 files):
- nutrients-4091569-supplementary.pdf
